# Supplementary material for: Exploring the Relationship Between Caring and Missed Nursing Care: A Scoping Review
Source: Healthcare (Basel). 2026 Jan 31;14(3):365. doi: 10.3390/healthcare14030365 (PMC12896982; doi:10.3390/healthcare14030365)
Supplement: Supplementary file 1 [file healthcare-14-00365-s001.zip]

Archive with 1 entries (1 files):
- healthcare-4016742-supplementary.pdf
